# Supplementary material for: Manipulation of HSP70-SOD1 Expression Modulates SH-SY5Y Differentiation and Susceptibility to Oxidative Stress-Dependent Cell Damage: Involvement in Oxotremorine-M-Mediated Neuroprotective Effects
Source: Antioxidants (Basel). 2023 Mar 10;12(3):687. doi: 10.3390/antiox12030687 (PMC10045076; doi:10.3390/antiox12030687)
Supplement: Supplementary file 1 [file antioxidants-12-00687-s001.zip]

Archive with 1 entries (1 files):
- antioxidants-2249833-supplementary.pdf
